# Supplementary material for: Alterations of the Immunologic Co-Stimulator B7 and TNFR Families Correlate with Hepatocellular Carcinoma Prognosis and Metastasis by Inactivating STAT3
Source: Int J Mol Sci. 2019 Jan 3;20(1):156. doi: 10.3390/ijms20010156 (PMC6337299; doi:10.3390/ijms20010156)
Supplement: Supplementary file 1 [file ijms-20-00156-s001.zip]

Archive with 11 entries (10 files):
- supplementary figure 1.doc
- __MACOSX/
- __MACOSX/._supplementary figure 1.doc
- supplementary figure 2.doc
- __MACOSX/._supplementary figure 2.doc
- supplementary figure 3.doc
- __MACOSX/._supplementary figure 3.doc
- supplementary figure 4.doc
- __MACOSX/._supplementary figure 4.doc
- supplementary figure 5.doc
- __MACOSX/._supplementary figure 5.doc
